# Supplementary material for: Citizen sociolinguistics: A new method to understand fat talk
Source: PLoS One. 2019 May 29;14(5):e0217618. doi: 10.1371/journal.pone.0217618 (PMC6541281; doi:10.1371/journal.pone.0217618)
Supplement: S2 File — (XLSX) [file pone.0217618.s002.xlsx]

## Sheet: CSP Fat Talk Data
Data ID	Write the comment that the first speaker (Speaker 1) says:	Write the response given by the second speaker (Speaker 2):	If Speaker 1 replies to Speaker 2, write it below:	If Speaker 2 replies again, write it below:	Nature of reply	Speaker 1 Age	Speaker 1 Gender	Speaker 1 Weight	Speaker 1 Race/Ethnicity	Speaker 2 Age	Speaker 2 Gender	Speaker 2 Race/Ethnicity	Relationship between Speakers	Relationship	Location	Involved in Interaction Pt. 1	Involved in Interaction Pt. 2
FT_0001	I hate how fat I look in this picture (referring to friends wallpaper.	You do not! You look great.	You look great, I don't.	Z	1	1	2	Z	11	1	2	11	1	Z	6	2	Z
FT_0002	Are you really wearing that out?	Yes. Why?	It's just not flattering for your body type.	Ok, fine. I'll change.	2	1	1	Z	11	1	2	11	1	Z	5	1	2
FT_0003	Ugh, I need to not be eating this. I need to be on a diet.	Z	Z	Z	4	1	2	Z	11	Z	Z	Z	Z	Z	6	2	Z
FT_0004	You're ordering that? Isn't that unhealthy?	It's what I want to eat, mom.	Fine.	Z	2	1	2	Z	1	1	2	1	2	Z	1	2	Z
FT_0005	I would love to get dessert but I need my pants to fit.	Oh, please!	Z	Z	1	2	Z	Z	Z	1	2	11	15	7	1	1	2
FT_0006	I need a bigger size, I look like a sausage in this.	I'll bring it right out.	Thanks.	Z	1	2	2	Z	2	1	2	11	15	7	11	2	Z
FT_0007	Want to get froyo?	I wish, I'm trying to lose weight!	What? You are so thin.	Z	3	1	Z	Z	Z	1	Z	Z	1	Z	11	2	Z
FT_0008	Do you have this in a medium, the small won't fit over my big butt?	Yes! Of course.	Z	Z	1	1	2	Z	11	2	2	11	15	7	11	1	1
FT_0009	Can you please take this picture down or edit me skinnier?	Yeah, I guess.	Thank you.	Z	2	1	2	Z	1	1	2	2	1	Z	6	2	Z
FT_0010	I really shouldn't be having this second hot dog.	Z	Z	Z	1	2	2	Z	Z	2	1	Z	4	Z	13	2	Z
FT_0011	I don't know why I'm having this drink, but I'm going to drink it anyways.	Because you wanted it.	Z	Z	3	2	2	Z	Z	3	1	Z	4	Z	13	2	Z
FT_0012	I'm not sure though. I don't think he'll like me.	How come?	I'm not skinny enough for him.	Oh you're fine!	3	2	2	Z	4	1	2	11	1	Z	6	2	Z
FT_0013	I shouldn't have gotten a beer with this much food. This will not be good for my weight.	Z	Z	Z	5	1	2	Z	11	Z	Z	Z	15	9	1	2	Z
FT_0014	I looked so skinny back then.	Yeah, but you look better now.	Yeah I think the extra weight helps.	Z	1	2	1	Z	11	1	1	11	1	Z	1	1	2
FT_0015	Do I look okay?	Yeah…you look a lot younger.	I know, I have really bad baby face.	Z	2	1	1	Z	Z	1	1	Z	1	Z	5	1	2
FT_0016	I was on a diet, but then I saw this.	Really, you don't need a diet.	Ugh, yes I do.	Z	3	1	2	Z	Z	1	1	Z	15	5	1	2	Z
FT_0017	How much do you weight?	145ish	Oh that's light for a guy.	Yeah, I'm very lucky.	1	1	2	Z	Z	1	1	Z	15	5	1	2	Z
FT_0018	I really want this hot dog…and a mile shake.	Do it.	Yeah but I can feel the double chin setting.	Laughter	3	1	1	Z	Z	1	1	Z	1	Z	1	2	Z
FT_0019	I love ice cream but eating it always makes me feel so fat.	It's fine every now and then.	Z	Z	3	1	1	Z	Z	1	2	Z	1	Z	6	2	Z
FT_0020	I hate going out with her; she makes me look like a potato	You look fine.	No, I look like potato.	Z	3	1	2	Z	Z	1	1	Z	1	Z	1	2	Z
FT_0021	Her skin is so nice! I always have to wear so much concealer when I go out.	Oh, stop your skin is so clear.	Z	Z	3	1	2	Z	Z	1	2	Z	1	Z	1	2	Z
FT_0022	Didn't you just eat?	Yeah I might get something small.	Z	Z	1	1	1	Z	11	1	2	11	1	Z	11	2	Z
FT_0023	Wow, you got the big popcorn.	I probably won't finish it all.	Z	Z	3	1	2	Z	2	1	1	2	1	Z	11	2	Z
FT_0024	Yeah I don't know how I look though.	Oh my god what are you talking about you look so great.	Aww thanks.	Z	3	1	2	Z	2	1	2	11	1	Z	13	2	Z
FT_0025	Damn bro are you ever not at the gym.	You know me.	Z	Z	1	1	1	Z	11	1	1	11	1	Z	13	2	Z
FT_0026	(Translated from Spanish) Don't you think eating all that will make you sick?	I might get something smaller. I don't know yet.	Z	Z	3	1	2	Z	2	1	1	2	2	Z	1	1	2
FT_0027	Ugh thank you so much for going to get me I just couldn't get up here like this.	Don't worry about it that's what we're here for.	Thank you so much.	Z	3	2	1	Z	11	2	2	11	15	15	4	2	Z
FT_0028	Yeah I don't know what I'm going to do, it's really frustrating already not being able to do anything for myself.	Don't worry everything will be alright.	Z	Z	2	3	1	Z	11	3	1	11	1	Z	4	2	Z
FT_0029	Are you sure you don't need help with that, its hard to move.	No I got it.	You sure?	Z	3	2	1	Z	11	2	2	11	15	5	11	2	Z
FT_0030	I've been doing well on my diet, I haven't eaten anything bad.	Good! I'm proud of you.	Thanks!	Yeah, I've been eating terribly.	3	1	2	Z	10	1	2	10	1	Z	1	1	2
FT_0031	I haven't been to the gym in forever.	Me either.	I should go soon.	Yeah me too, but I'm too lazy.	3	2	2	Z	10	1	2	10	2	Z	5	1	2
FT_0032	Do you think I'm a little fat?	No way would you think that?	My mom said when I grow up I'll get skinnier.	My mom told me that too when I was your age.	3	1	2	Z	3	1	2	10	15	15	8	1	2
FT_0033	How can you eat that shit? [Chick-fil-a]	Z	Z	Z	4	1	2	Z	Z	1	1	Z	1	Z	6	2	Z
FT_0034	I weighed myself in the morning and I still haven't lost any weight.	You, barely started exercising. It's going to take some time.	Z	Z	3	1	2	Z	2	3	2	2	2	Z	2	1	1
FT_0035	She has lashes like a chihuahua.	Z	Z	Z	1	1	2	Z	4	1	2	4	1	Z	6	2	Z
FT_0036	You haven't had a noticeable gut in a couple weeks.	Z	Z	Z	3	2	2	Z	2	1	1	2	2	Z	5	2	Z
FT_0037	Do I have a gut as big as hers?	No you don't.	Z	Z	3	3	2	Z	2	1	2	2	2	Z	2	1	2
FT_0038	That woman has a nice body. I'd like to be like that.	Who?	That woman with the cart. She has a big butt but a thin waist. You know she takes care of herself.	Z	3	3	2	Z	2	1	2	2	2	Z	2	1	2
FT_0039	I know I shouldn't be eating this but it's Friday.	Z	Z	Z	1	2	2	Z	11	2	2	11	1	Z	1	2	Z
FT_0040	I'm not sure if I'll look good in this.	Z	Z	Z	Z	1	2	Z	Z	Z	Z	Z	Z	Z	8	2	Z
FT_0041	Organic made me lose weight.	Z	Z	Z	3	1	2	Z	1	2	2	1	1	Z	8	2	Z
FT_0042	I look like a golden sausage in this dress.	You do not.	Yes I do. I'm still buying it.	Good it looks perfect.	1	1	2	Z	11	1	2	11	1	Z	11	1	2
FT_0043	You don't drink coffee at all? It's healthier than diet coke.	Not when you put all the sugar in it. But it doesn't matter I'm fat anyways.	You've lost a lot of weight though.	Z	3	1	Z	Z	Z	2	Z	Z	15	9	5	2	Z
FT_0044	We seriously need to start doing this more consistently again. I've been gaining weight like crazy.	I know, it's just been hard. I've had no time but I've been gaining weight too. Nothing looks good on me anymore.	We'll get back to it. Maybe we should start a juice cleanse or something.	Yeah we'll figure something out.	3	1	2	Z	11	1	2	11	1	Z	2	2	Z
FT_0045	I went to the gym, and store, got a few errands ran.	Oh my god, I need to get my fatass to the gym.	Girl, stop.	For real, it's true.	3	1	2	Z	11	2	2	11	1	Z	5	2	Z
FT_0046	I feel super awkward in this, it's really tight.	You know you have like the best body out of our group of girl friends, you can wear anything.	Aw, thanks we all have stuff ya know?	Ya ya I know. But you know.	3	2	2	Z	11	2	2	11	1	Z	1	2	Z
FT_0047	Do you have tips for loosing saddleback fat. I'm doing everything, and still this fat won't fuck off.	I mean I do the hip flexers and barre, its like all legs.	Right right, I haven't done barre. Is it like pilates?	Kinda, and ballet	3	1	2	Z	11	1	2	11	1	Z	8	2	Z
FT_0048	I need to go shopping, none of my clothes fit, I'm just getting fatter and fatter.	I need to shop too, I'll go with you.	Z	Z	5	1	2	Z	11	1	2	11	1	Z	8	2	Z
FT_0049	Should I wear this, can you see my fat legs through it	No, it looks good, just make sure it doesn't ride up	K. Good lookin out	Z	3	1	2	Z	11	2	2	11	1	Z	5	2	Z
FT_0050	Dude, I'm gonna be so fat after this.	Oh yea, I'm stuffing my face, and passing the fuck out after this.	So excited!	Z	5	1	2	Z	4	1	2	11	1	Z	1	2	Z
FT_0051	I need to start working out again, I'm getting fat.	You are not fat.	Yes I am, I want to get back down to 1/5 again.	You look good how you are right now.	3	1	2	Z	11	1	2	11	3	Z	5	1	2
FT_0052	Ugh I ate so much today. I feel so fat.	Same dude, I need to start working out more and eating better.	Me too, we should help each other stay on track with that stuff.	Yeah that way we will keep each other motivated.	3	1	2	Z	10	1	2	11	1	Z	2	2	Z
FT_0053	No, come on we don't need that stuff we are both getting fat.	Yeah you're right.	Z	Z	2	1	2	Z	11	1	1	11	4	Z	Z	2	Z
FT_0054	Man I seriously need to start bulking up.	Z	Z	Z	4	1	1	Z	3	1	1	11	15	5	4	2	Z
FT_0055	Would you prefer me to be more lean or bulky?	I think you look good how you are now.	I feel like I've gotten fat. I really want to start working out again.	Well if that's how you feel, I guess I prefer the lean look more so than the really bulky look.	3	1	1	Z	11	1	2	11	Z	12	5	1	2
FT_0056	I hate tights. They make me stomach look fat.	Z	Z	Z	4	1	Z	Z	Z	Z	Z	Z	1	Z	4	2	Z
FT_0057	You can see how scrawny my legs are in these shorts.	Shut up	I know. I complain too much.	Z	3	1	1	Z	Z	1	1	Z	1	Z	4	2	Z
FT_0058	Getting a nose job will really help with my confidence.	Oh.	Z	Z	2	1	2	Z	Z	1	2	Z	1	Z	2	2	Z
FT_0059	Haven't been to the gym in a week, I'm feeling pretty fat.	Well, you don't look fat at all.	Thank you.	Z	3	1	1	Z	Z	1	2	Z	15	12	5	1	2
FT_0060	You look like you've lost weight. What are you doing differently?	Stress.	Z	Z	1	3	2	Z	Z	1	Z	Z	15	9	3	1	2
FT_0061	I wish I could get my six pack back, but I don't want to stop drinking beer.	Yea. F*** that.	Z	Z	3	3	1	Z	Z	1	1	Z	1	Z	1	2	2
FT_0062	I stopped eating dairy, and I've lost weight and feel better. You should try it!	Yea, thanks	Z	Z	3	1	2	Z	Z	1	2	Z	1	Z	5	1	2
FT_0063	I'm going on a diet.	That's good.	Z	Z	3	2	1	Z	Z	2	1	Z	15	5	Z	2	Z
FT_0064	(Talking about man he saw at Kyoto Bowl during lunch) He looked like the character from Dispicible Me. Big on top, skinny legs.	*laughs*	Z	Z	1	3	1	Z	Z	3	1	Z	15	5	Z	2	Z
FT_0065	(After trying on cologen sample from stand) How do I look?	You looked better before you put it on.	Really??	Yeah, now, you look like the guy from Saw. The killer, Jigsaw.	1	3	2	Z	Z	1	2	Z	2	Z	Z	1	2
FT_0066	(Female co-worker commented she lost weight, after she left) She doesn't look like she lost any weight.	Z	Z	Z	4	2	1	Z	Z	2	1	Z	15	5	Z	2	Z
FT_0067	(About co-worker who walked by) Have you ever seen her ankles?	No, why?	Well, it doesn't look like they'd be able to hold up her weight.	Z	2	2	1	Z	Z	2	1	Z	15	5	Z	2	Z
FT_0068	(Whispering about some people that just walked out of restaurant) They don't look like they should be going out to these kind of places.	Why?	(Still whispering) Look at them, they could lose a few pounds, don't you think?	You're terrible!/That's a terrible thing to say!	3	2	2	Z	Z	3	2	Z	15	9	Z	2	Z
FT_0069	I just don't look good in those, so I don't wear them.	Oh whatever.	It's true!	Z	3	2	2	Z	11	1	2	2	1	Z	1	2	Z
FT_0070	He's a big guy, like he's really thick.	Z	Z	Z	4	1	2	Z	2	1	2	11	1	Z	2	2	Z
FT_0071	Hey man, what's your ab workout?	Z	Thanks for the advice.	Z	2	1	1	Z	11	3	1	11	Z	16	9	2	Z
FT_0072	Uh, your husband's fat.	Whatever, you couldn't be fat if you tried.	Look at this belly.	Z	1	1	1	Z	11	1	2	11	4	Z	Z	1	2
FT_0073	Wow man you look good!	Thanks	Yeah looks like you finally started gaining weight.	Yeah	3	2	1	Z	11	1	1	11	2	Z	1	2	Z
FT_0074	Hey man you look like shit.	*Grumble*	Z	Z	4	2	1	Z	2	1	1	11	1	Z	1	2	Z
FT_0075	Finally down to 220, looking good.	Z	Z	Z	4	1	1	Z	11	1	2	11	3	Z	14	1	2
FT_0076	I am old now I can't see well or hear well, plus I look like a crone	No you don't.	Oh I do I may be old but I'm not senile.	Z	3	3	2	Z	11	2	2	11	15	9	14	1	2
FT_0077	I don't like my face on skype	You look fine.	No my neck looks like a turkey, I think I need a facelift.	Stop it your fine	3	3	2	Z	11	2	2	11	2	Z	14	1	2
FT_0078	I bought the turkey for Thanksgiving so it's time to bust out the fat pants.	Laughs	No wonder Americans are fat, we have a national holiday devoted to eating.	Z	5	3	2	Z	11	2	2	11	1	Z	3	1	2
FT_0079	I can see it all went directly to you!	Wow. You have lost weight.	Z	Z	4	3	1	Z	11	Z	Z	Z	1	Z	1	1	2
FT_0080	I better go, I want to go to the barbers before I pick Brandy up from work.	You look ok.	Yeah but I get him to color my beard a little. She's twenty years younger and I don't want it to feel like she's dating her dad.	Z	3	3	1	Z	11	2	1	11	1	Z	1	2	Z
FT_0081	Only give me a small portion and no no, it's my no carb day.	Oh ok, do you want something else?	No, just give me the rice. What does it matter I'm never getting my pre-baby body back.	Z	2	3	2	Z	2	2	2	11	1	Z	12	1	2
FT_0082	So today was depressing, it was 30% off jeans in Target and my size didn't fit, so I got a size bigger and no, a size up and no. So I am only wearing leggings now.	I think Target runs super small sizes.	I now hate Target, my thighs couldn't get in the jeans and the mirrors were everywhere. I just hate my body now.	Z	3	2	2	Z	2	2	2	2	1	Z	12	2	Z
FT_0083	Oh good I ate too much, I am gaining so much weight.	No you're not.	Dude I am, I still eat as much as when I was climbing 4 times a week. I am getting a belly.	Z	3	2	1	Z	11	1	1	12	1	Z	12	2	Z
FT_0084	Do these leggings make my legs look fat?	Other individual pauses with a blank state.	You think I look fat, I look fine. Don't I?	Yeah, they look fine.	2	1	2	Z	11	1	2	11	1	1	11	2	Z
FT_0085	What do you want to grab for lunch?	I was thinking like Panda Express of like Five Guys.	Girl, that's so unhealthy. I thought we were trying to lose weight.	I know, I am just craving it right now.	3	1	2	Z	Z	1	2	Z	1	Z	11	2	Z
FT_0086	Omg, I am so out of shape.	Z	Z	Z	4	1	2	Z	Z	1	2	Z	Z	Z	Z	2	Z
FT_0087	Hey did you want to get a shake at Jonny Rockets?	Well, I am trying to watch my figure so probably not. But I'll sit with you!	Okay, let's go!	Z	3	1	2	Z	Z	1	2	Z	1	Z	11	1	Z
FT_0088	Ugh, these jeans are so tight. Don't they look bad?	I mean, I think you can go up a size for sure.	Yeah, I'll go look.	Z	3	1	2	Z	Z	2	2	Z	1	Z	11	2	Z
FT_0089	I am feeling so fat.	Omg, Taylor no you are not! Why do you say that?	Benqs, do you see me in this dress?! It's gross.	Z	3	1	2	Z	Z	1	2	Z	3	Z	1	1	2
FT_0090	The shirt makes me look fat.	Shut up, you look cute.	Aww thanks.	Z	3	1	2	Z	11	1	2	11	1	Z	6	2	Z
FT_0091	I really want to eat all those cookies but I'm going to get fat.	Z	Z	Z	1	1	2	Z	Z	1	1	Z	3	Z	1	2	Z
FT_0092	My arms look too small.	They're not that bad.	Z	Z	3	1	1	Z	Z	1	1	Z	1	Z	Z	2	Z
FT_0093	I'm going to have to go to the gym after this drink.	I know right!	Z	Z	1	1	1	Z	Z	1	2	Z	4	Z	Z	2	Z
FT_0094	I'm so hungry but I can't eat anything because I'm on a diet.	You look good though.	Z	Z	2	1	2	Z	Z	1	2	Z	1	Z	Z	2	Z
FT_0095	I'm so fat.	Me too.	Z	Z	Z	1	2	Z	Z	1	2	Z	1	Z	Z	2	Z
FT_0096	I hate the holidays because I get so fat from all the food.	I know right.	Z	Z	3	1	1	Z	Z	1	2	Z	1	Z	Z	2	Z
FT_0097	In some pictures if you get the right angle of my butt I just look chubby.	Z	Z	Z	4	1	2	Z	10	Z	Z	Z	1	Z	5	1	Z
FT_0098	Why does she think she looks cute in this picture?	I don't know.	Z	Z	2	1	2	Z	10	Z	Z	Z	1	Z	1	2	Z
FT_0099	I don't understand how girls at parties can look so good. I get so sweaty.	I think everyone is just as sweaty you're just drunk and it's dark so I can't tell.	You're probably right.	Z	3	1	2	Z	11	1	2	11	1	1	5	1	2
FT_0100	I can't get the bangs I want because my hair's not thick enough.	Z	Z	Z	3	1	2	Z	11	Z	Z	Z	1	Z	5	1	2
FT_0101	I don't hate how I look right now but I feel like working out would make me feel even better.	Z	Z	Z	3	1	2	Z	11	Z	Z	Z	1	Z	1	1	1
FT_0102	I wish I had small titties.	Imagine being 5'2" with A-cups.	The dream.	Z	3	1	2	Z	11	1	2	11	1	Z	6	1	2
FT_0103	Do you have plus size desks? I'm not going to fit in this?	You're silly. Have a seat.	Z	Z	1	1	2	Z	Z	2	2	1	1	Z	6	2	Z
FT_0104	Hey dude, look at my croissants.	Hey man, they look good! How many times did you go to the gym for that?	Twice a week man.	Z	3	1	1	Z	5	1	1	12	1	Z	13	2	Z
FT_0105	My calfs are too small	It's because your legs are small.	*Laughs* Whatever bro.	Z	1	1	1	Z	11	1	1	11	1	Z	6	2	Z
FT_0106	I need to start going to the gym, I'm getting fat.	No you're not, you're a healthy weight.	I just feel big.	Z	3	1	2	Z	2	1	2	1	1	Z	5	1	2
FT_0107	I just want to be skinny, and pretty, and happy, those are my only goals in life.	Laughter, no reply.	Z	Z	Z	1	2	Z	Z	1	1	11	15	5	Z	2	Z
FT_0108	What are you going to do at the gym?	The usual, stairmaster, cardio, maybe arms because I have fat arms.	Z	Z	4	1	1	Z	11	1	2	10	1	Z	6	2	Z
FT_0109	Things that always go wrong when I try to be healthy just make me want to be fat forever.	Laughter, no reply.	Z	Z	Z	1	2	Z	10	1	1	11	1	Z	6	2	Z
FT_0110	All this ugly isn't going to disappear by itself, I need sleep.	You not ugly, sista!	Z	Z	Z	1	2	Z	1	1	2	1	1	Z	3	2	Z
FT_0111	Oh my god, my feet have gotten bigger with each of my pregancies.	No other person involved.	Z	Z	Z	1	2	Z	11	Z	Z	Z	15	15	11	2	Z
FT_0112	I ned to have a salad for lunch. I'm too big.	Are you serious?	Yes, I'm serious. This weight is getting out of control.	Oh my god girl you are so not fat/big.	3	1	2	Z	11	1	2	11	1	Z	3	2	Z
FT_0113	I need to go to the gym today!	Why?	I haven't been there since last week. I feel gross.	You look fine dude.	1	1	1	Z	11	1	2	11	1	Z	6	2	Z
FT_0114	Do you think my body is too big?	No, why what happened?	So and so said I'm fat.	Don't believe him, you are not.	2	1	2	Z	2	1	2	2	1	Z	4	2	Z
FT_0115	I really hate the way my hair and arms look. I really need to do something, but I don't know what to do.	Dude, what the fuck, you don't have any issues. Look at me. I'm over weight and nobody wants me.	Oh bullshit, you look so much better than I do.	Yeah right ok. In my dreams.	2	1	1	Z	11	1	1	11	1	Z	6	2	Z
FT_0116	You don't need that! You'll get fat.	Okay, I'll just get the tea then.	Z	Z	3	1	2	Z	4	1	Z	4	1	Z	1	2	Z
FT_0117	What's that you're drinking?	It's a protein mix so I can bulk up my skinny ass.	Oh! Does it help?	Yeah, I mean, kind of.	3	1	2	Z	4	2	1	1	15	11	6	2	Z
FT_0118	Hey! You've lost a lot of weight since I saw you at Christmas.	Thanks! Yeah, but I've still got a ways to go before I'm back at my old weight.	Keep at it! You'll get there.	Z	3	2	2	Z	1	1	1	11	1	Z	2	1	2
FT_0119	I shouldn't have slacked off for so long. I'm so out of shape.	No you're not. You look great.	Z	Z	3	2	2	Z	11	2	2	11	1	Z	2	2	Z
FT_0120	I changed my mind about these leggings. I don't want to show off my gigantic calves.	Shut up! Your legs aren't that big.	Ginormous.	Z	3	1	2	Z	11	1	2	11	1	Z	11	2	Z
FT_0121	She Facetimed him and when he answered, he said she looked bad.	What the eff?	Right?	Z	3	1	2	Z	11	1	2	11	1	Z	2	2	Z
FT_0122	My hair is so gross.	No it looks fine.	I just need a haircut. I'm so sick of my hair.	I think it looks good, but if you feel you need a new look, then go for it.	3	1	2	Z	11	3	2	11	2	Z	Z	2	Z
FT_0123	Do you want to go out to eat?	Sure, but I gotta watch what I eat because I've been fat this week.	That's fine, me too.	Z	1	2	1	Z	11	3	2	11	4	Z	5	Z	Z
FT_0124	Are we going out tonight?	No I just want to be fat today.	Z	Z	4	2	2	Z	11	1	2	11	1	Z	12	2	Z
FT_0125	Let's take a picture.	No I'm ugly right now.	Come on, we have to gram this.	Ok, fine.	1	1	2	Z	2	1	2	2	1	Z	12	2	Z
FT_0126	You don't want me to play on your team.	Why?	Because I'm so slow and out of shape, you don't want fat people on the team.	Stop. It will be fun, come one.	3	1	1	Z	11	1	1	2	1	Z	9	1	2
FT_0127	I have no problem being fat and happy.	You doing anything later?	Z	Z	5	1	1	Z	1	1	1	1	1	Z	2	Z	Z
FT_0128	Wow you've really been spending money on your wardrobe lately.	Well I'm still trying to drop the pregnancy weight and until then those clothes make me feel better.	What? You look great for just having a kid.	Thanks but I still feel like a cow.	2	1	2	Z	11	3	2	11	15	9	2	2	Z
FT_0129	Ugh, I'm so bloated!	Shut up, no you're fine!	Whatever *with a laugh	Z	3	1	2	Z	Z	1	2	Z	1	Z	9	1	2
FT_0130	Do I look weird?	What do you mean?	Like, I feel like I look gross.	What? No. *laughs*	1	1	2	Z	Z	1	2	Z	1	Z	1	2	Z
FT_0131	I look huge.	Shut up.	Z	Z	2	1	2	Z	Z	1	2	Z	1	Z	1	2	Z
FT_0132	I still look like a whale and I'm already 7 weeks post partum.	Well you did just have your third child, that's hard to bounce back from.	Z	Z	2	1	2	Z	11	2	2	11	1	Z	1	2	Z
FT_0133	I need to buy all new clothes because I've gained so much weight.	Well you did just have a baby a few weeks ago.	Z	Z	3	1	2	Z	11	1	2	11	1	Z	11	1	2
FT_0134	I'm going to eat these candies because I'm a fatty.	No you're not.	Z	Z	3	1	1	Z	11	1	2	11	15	12	3	1	2
FT_0135	Are you really going to eat all that?	Well I guess not.	Z	Z	2	2	1	Z	11	1	2	11	2	Z	1	1	2
FT_0136	Do you ever like notice lines next to your lips?	Omg, Charlie, you're getting old.	(Can't remember what she said)	Well stop laughing so much, that's why you have wrinkles.	1	2	2	Z	11	1	2	11	1	Z	2	2	Z
FT_0137	Stop feeding me or I'll end up bouncing.	Z	Z	Z	2	1	2	Z	4	1	1	4	15	12	6	2	Z
FT_0138	You're looking like a dude (Comment toward my arms)	My arms aren't that big though.	It's called muscle and only guys should have it.	Z	1	1	2	Z	11	1	2	2	1	Z	4	1	2
FT_0139	Why did you wear those?! I told you your butt looks flat.	--	Omg…I like the color.	Z	1	1	2	Z	11	1	2	11	1	Z	1	2	Z
FT_0140	You should stop eating so much cake.	Why the hell would I do that?	First off, you lost the show cus your fat ass wouldn't show abs.	Fuck you man, I'm changing categories.	1	1	1	Z	12	1	1	11	1	Z	5	2	Z
FT_0141	...Because no one should wear that color with dark skin, it looks bad.	--	Just makes them look dull and fat.	Z	4	2	2	Z	11	2	2	11	2	Z	1	2	Z
FT_0142	Stand up straight, you're butt will shrink more.	Z	Z	Z	5,4	2	2	Z	2	3	2	2	1	Z	5	2	Z
FT_0143	You walk like a girl	Fuck you	Z	Z	1	2	1	Z	2	1	1	2	3	Z	2	2	Z
FT_0144	I look like a sqaure.	It definitely looks odd but the color is nice.	It's a no.	Z	2	1	2	Z	2	1	1	12	15	12	11	1	1
FT_0145	Omg, friend, wear this!	What? You want me to look like a whale?	No just pull it down.	No, you can still all my fires [could not distinguish]	1	1	1	Z	2	2	2	2	1	Z	11	2	Z
FT_0146	Did you lose weight?	Yes, a little bit. Stop eating at night time.	Z	Z	2	2	2	Z	Z	1	2	Z	15	5	1	1	2
FT_0147	Did you gain weight?	Yes	Z	Z	Z	2	Z	Z	Z	2	2	Z	15	5	1	2	Z
FT_0148	Do you think I look fat?	No why?	I felt like I gained some weight. I need to lose some weight.	I felt like I gained some weight. I need to lose some weight.	3	1	Z	Z	Z	2	2	Z	3	Z	5	1	2
FT_0149	Hey your ass got smaller.	What? It got so much bigger.	HA! No way.	Yea it did.	Z	1	1	Z	11	1	2	11	15	12	5	1	1
FT_0150	That shit is bad for your size.	Yeah, they also shouldn't serve burgers here.	True that.	Z	Z	1	1	Z	2	1	1	11	1	Z	1	2	Z
FT_0151	What are you getting?	I'll get a bowl with steak, beans, white rice, lettuce, etc…but no sour cream this time because I'm getting fat.	Oh, come on you're not fat.	Z	Z	1	2	Z	11	1	2	11	1	Z	Z	2	Z
FT_0152	I want to start running again and lose weight so much faster that way, rather than swimming.	I know me too, but I'm always tired from work and swimming.	Z	Z	Z	1	2	Z	11	1	2	11	1	Z	5	2	Z
FT_0153	Shit, I'm fat.	Z	Z	Z	Z	1	2	Z	Z	Z	Z	Z	15	16	11	2	Z
FT_0154	Dude I got so fat. I feel so disgusting.	It's ok, just start working out again.	Yea, I need to. Viki (girlfriend) is working out and I have a daddy belly.	HA HA	Z	1	1	Z	11	1	1	11	1	Z	2	1	2
FT_0155	I need to start working out more.	We could be gym buddies if you want!	I want to get in better shape before I go work out publicly.	There's not a fitness prerequisite for going to the gym	3	1	2	Z	11	1	2	11	1	Z	1	1	2
FT_0156	I'm so skinny.	What are you talking about? You're healthy. You work out and eat right, and you have a lot of muscle definition.	I just feel so skinny. I wish I was more built.	You're healthy. Don't be hard on yourself, but if you want to change your body, that is well within your power.	3	1	1	Z	11	1	2	11	1	Z	2	1	2
FT_0157	My legs are so skinny!	Your legs! Look at mine!	Z	Z	1	1	1	Z	11	1	1	11	3	Z	2	2	Z
FT_0158	I want to get my belly button pierced.	You should! I love my piercing.	I need to get a better stomach first, then I will.	What! You don't need to do that! Look at my stomach!	3	1	2	Z	11	1	2	11	3	Z	8	2	Z
FT_0159	I feel so bloated. I could barely put on these pants.	Girl, me too.	We probably shouldn't have had those burritos.	Yeah	1	1	2	Z	11	1	2	11	1	Z	6	2	Z
FT_0160	You look so pretty when you prance!	What? No. My legs are so short and stubby. Yours are so much longer and more graceful.	But you look really pretty! Like a little lamb.	Thanks haha	3	1	2	Z	3	1	2	11	1	Z	9	2	Z
FT_0161	I'm pretty happy with my body, I just want my chest and abs to be more defined.	You'll get there.	Z	Z	2	1	1	Z	11	1	2	11	1	Z	2	1	2
FT_0162	You look really good? Have you lost weight?	I'm not sure. I have been eating better, so maybe.	That's good.	Z	3	2	2	Z	11	1	2	11	2	Z	8	1	2
FT_0163	I told you. I'm almost 40. I can't wear colors like that anymore.	Z	Z	Z	4	2	2	Z	Z	Z	Z	Z	1	9	1	2	Z
FT_0164	Are you goin to get back in shape [after giving birth]?	What? No. I get to be fat now. I'm done.	Z	Z	1	2	2	Z	Z	1	2	Z	1	Z	Z	2	Z
FT_0165	I can't wait to get back into it. I gained so much weight since the accident.	Z	Z	Z	4	2	Z	Z	Z	Z	Z	Z	Z	Z	Z	2	Z
FT_0166	I've been coming here for years and my thighs still aren't going anywhere.	Z	Z	Z	4	2	2	Z	Z	Z	Z	Z	Z	Z	9	2	Z
FT_0167	My ass looks so big in these jeans.	I know right? I love how they hug the hips.	Z	Z	3	2	2	Z	1	1	2	1	1	Z	3	2	Z
FT_0168	I wish my calves looked as nice as yours.	Huh? What do you mean? You have nice legs.	Z	Z	2	1	2	Z	11	2	1	11	1	Z	3	1	2
FT_0169	I shouldn't get the ice cream. My thighs already touch.	[No idea, phone call]	Z	Z	4	2	2	Z	2	Z	Z	Z	15	Z	8	2	Z
FT_0170	I hate this shirt. My arms are too big.	Z	Z	Z	4	2	2	Z	1	Z	Z	Z	1	Z	3	2	Z
FT_0171	Are you sure you want to eat that?	I know, right, donuts are the worst, but I didn't have breakfast.	Z	Z	1	1	2	Z	11	1	2	11	15	14	6	2	Z
FT_0172	Don't eat that you're going to get fatter.	Fuck off	Z	Z	3	1	1	Z	11	2	1	11	3	Z	5	1	2
FT_0173	These pants are too tight. My ass is hanging out.	You look fine.	Seriously are you not noticing the fat?	Ugh.	3	2	2	Z	11	2	1	11	1	Z	Z	1	2
FT_0174	I ate too much.	Why?	I feel thick.	Z	1	1	1	Z	11	1	2	Z	1	Z	3	2	Z
FT_0175	I feel like I look fat.	You're crazy. You don't. I wish I looked like you.	Z	Z	1	1	1	Z	2	3	1	2	2	Z	5	2	Z
FT_0176	I look so fat in this. I need to lose weight.	Z	Z	Z	4	2	2	Z	2	1	1	10	2	Z	5	2	Z
FT_0177	She's full of beauty.	You're mean.	It's just a joke.	Z	2	3	1	Z	Z	3	2	Z	4	Z	3	2	Z
FT_0178	I wish I were as skinny as you.	You are skinny. What are you talking about? We're the same size size - size 5.	Really? You look thinner.	Trust me. You do not need to lose weight.	3	2	2	Z	11	1	2	10	1	Z	11	1	2
FT_0179	I'm a little out of shape, but it's okay.	You just gave birth recently and no one can tell. You look beautiful.	Aww, thanks!	Z	3	1	2	Z	1	2	2	11	1	Z	4	2	Z
FT_0180	I shouldn't be eating pasta, I entered a biggest loser contest.	Eh, you made the pasta. Homemade dough.	True, I worked for it.	Z	1	1	2	Z	Z	1	2	Z	1	Z	1	1	2
FT_0181	I wish I had lost 20 lbs then I'd weigh 105 lbs.	You don't need to lose 20 lbs though.	Z	Z	3	1	2	Z	Z	1	2	Z	15	5	1	1	2
FT_0182	I defintely gained like 10 lbs. When I started working for Starbucks	Everyone does. It's all the goodies.	True, and if I close I take them all home.	Z	1	1	2	Z	Z	1	2	Z	1	Z	1	2	Z
FT_0183	I need to start working out again.	You look great.	I just want to be toned again.	Z	3	1	2	Z	Z	1	1	Z	1	Z	2	1	1
FT_0184	I need to lose like 10 lbs. for this role.	Why?	Because they're supposed to be abandoned and I look well fed.	True, but you shouldn't get too carried away with it.	3	1	1	Z	Z	1	2	Z	1	Z	2	1	2
FT_0185	I really need to start working out.	Me too, I'm getting chubby	No, you're not. I just want to tone up.	Yeah, same. I miss being toned.	3	1	1	Z	Z	1	2	Z	4	Z	2	1	2
FT_0186	You have lost weight since you've been here. Those pants are super loose.	Yeah I think so too.	Z	Z	3	1	1	Z	Z	1	1	Z	1	Z	3	2	Z
FT_0187	I need to return this.	Was there anything wrong with it?	No, I just realized I was too fat to wear it once I got home.	Oh stop! You are NOT fat.	1	1	2	Z	15	1	2	11	15	7	11	1	2
FT_0188	Hey are you going to wear that tonight?	No, I just tried it on for the first time and I'm way too fat to wear it out.	Like it doesn't fit or you feel fat and just don't want to wear it?	No like it's way too small.	4	1	2	Z	11	1	2	11	15	1	5	1	1
FT_0189	Do you want a candy?	No way! That'll ruin my diet!	No girl, you are just fine the way you are! You don't need no diet!	Oh stop it!	3	1	1	Z	1	2	2	1	15	5	11	2	Z
FT_0190	Are you sure you're ok to lift those on your own?	Yeah! I work out! (sarcastically)	Oh yeah, that's really cool…I need to go to the gym more. I'm getting so fat.	Yeah! I love working out. It makes me feel so much better.	3	1	2	Z	3	1	2	11	15	5	11	1	2
FT_0191	Did she just say she's pregnant?	I don't know. She seems like she's a little fatter though.	Z	Z	3	1	2	Z	4	1	2	11	1	Z	6	2	Z
FT_0192	Does anyone want to go to the jacuzzi?	No I don't want to have to fit my fat ass in a swimsuit.	Don't be a drag!	Yeah, we all want to go, don't be lame.	3	1	2	Z	11	1	Z	10	1	Z	5	1	1
FT_0193	I'm so fat I look pregnant.	Z	Z	Z	4	1	2	Z	11	1	2	12	15	1	6	2	Z
FT_0194	I look so fat right now. I'm so disgusted. I need to go super hard today.	No…you look fine! You are sooo skinny.	Ugh no I'm not! I'm just gonna burn off my huge lunch.	lol ok! What ever you say.	2	1	2	Z	11	1	D	11	1	Z	6	2	Z
FT_0195	I really shouldn't. Too many calories and I'm on a diet.	Oh nonsense. No such thing as diets.	You're right. I'll get it.	Z	1	1	2	Z	11	2	2	3	15	7	8	1	1
FT_0196	Guys, I'm so fat.	Well, if you start eating a little healthier, you'll lose weight in no time.	Yeah, you're right.	Z	2	1	2	Z	11	1	1	11	1	Z	2	2	Z
FT_0197	I want to go on a starve-yourself-until-you're-skinny diet.	You shouldn't go that. It's not good for you.	I know	Z	3	1	2	Z	11	1	1	11	1	Z	11	1	2
FT_0198	I want to get the soup, but I don't want to gain more weight.	Z	Z	Z	4	1	2	Z	Z	1	2	Z	Z	Z	1	2	Z
FT_0199	Guys, my man boobs are going away.	Good job.	Z	Z	1	1	1	Z	11	1	2	8	1	Z	Z	1	1
FT_0200	Man, I wish I could gain weight.	I wish I had that problem.	Z	Z	3	1	1	Z	11	1	1	11	1	Z	3	2	Z
FT_0201	I look like a pig.	Oh, stop you do not.	Okay.	Z	3	1	1	Z	Z	1	1	Z	Z	Z	1	2	Z
FT_0202	You'd tell me if I looked fat right now, right?	Yes, you look fine.	You're being honest.	Yes	3	1	2	Z	Z	1	1	Z	Z	Z	1	2	Z
FT_0203	You look great. Did you lose weight?	Thank you…	Z	Z	1	1	2	Z	Z	1	2	Z	1	Z	6	2	Z
FT_0204	She should not be wearing that.	Agree.	Weird outfit.	Z	3	1	2	Z	Z	1	2	Z	1	Z	6	2	Z
FT_0205	Do I look fat in it?	You are crazy	Z	Z	3	1	2	Z	11	2	2	12	2	Z	5	1	1
FT_0206	I wish I had a six pack for my abs	Me too	Z	Z	3	1	1	Z	Z	1	1	Z	1	Z	9	2	Z
FT_0207	I wish I looked like a Victoria Secret Model	Even they don't look the way you see them in magazines.	That's not true.	Z	3	1	Z	Z	Z	1	Z	Z	3	Z	Z	1	2
FT_0208	I'm so fat, my ass is huge.	Z	Z	Z	4	1	2	Z	Z	Z	Z	Z	Z	Z	14	2	Z
FT_0209	I need to lose at least 10 pounds. I'm only going to order salad with no dressing.	Stop it. You are so skinny.	No I'm not.	Z	1	1	2	Z	11	1	2	11	1	Z	1	1	2
FT_0210	I have a double chin.	Z	Z	Z	1	2	2	Z	Z	2	2	11	15	7	11	2	Z
FT_0211	I need to lose weight for the holidays.	No you don't have to, you look amazing.	Z	Z	2	2	2	Z	11	1	Z	Z	2	Z	5	1	2
FT_0212	I look fat in these jeans.	No, you look great!	Z	Z	3	2	2	Z	11	1	Z	Z	1	Z	11	2	Z
FT_0213	Your face looks so much slimer.	Z	Z	Z	4	1	2	Z	2	1	2	2	15	9	5	2	Z
FT_0214	Some one please tell her to go work out.	I'm not going to say anything to her because then she gets mad.	Z	Z	2	2	2	Z	2	2	2	2	3	Z	5	Z	Z
FT_0215	You get so skinny. You get skinny fast.	Yeah but my chin is still fat.	Z	Z	3	2	2	Z	2	1	2	2	15	9	5	2	Z
FT_0216	Does my face look fat when I smile?	What?	It's ok if it does as long as my mom, boyfriend and you love me, it's fine.	Ok	3	2	2	Z	2	1	2	2	1	Z	2	1	2
FT_0217	I wish I was this tall, it would be nice to be this tall.	It's a blessing and a curse.	Z	Z	1	1	1	Z	11	1	2	10	15	5	11	1	2
FT_0218	I'm walking over here looking like a fucking hunchback, all bent forward.	If it makes you feel better, I didn't notice.	Thank you for saying that.	It's true. Have a nice day.	1	2	1	Z	11	1	2	10	15	7	8	1	2
FT_0219	Sorry, I hit the wrong button, I have fat fingers.	It's ok. I understand. Me too.	Z	Z	1	2	1	Z	11	1	2	10	15	7	5	1	2
FT_0220	I can't open anything with these damn shaking hands! Dammit!	Z	Z	Z	4	3	1	Z	11	Z	Z	Z	2	Z	5	2	Z
FT_0221	I'm gonna try not to eat too much pizza tonight. I need to watch my weight.	Okay, baby. Good for you.	Z	Z	3	2	1	Z	11	1	2	10	12	Z	5	1	2
FT_0222	I'm so weak I can't even move this table, but you can.	It's ok, I understand, I've been there.	Z	Z	1	1	2	Z	1	1	2	10	15	14	6	1	1
FT_0223	Man, after eating all this candy later I'm going to be even fatter than I am now.	Bro, same here.	Z	Z	1	1	1	Z	11	1	1	11	1	Z	8	2	Z
FT_0224	Gosh, I'm so tired from walking already. It's probably because how much weight my legs need to support.	Z	Z	Z	4	2	1	Z	11	1	1	11	2	Z	2	1	2
FT_0225	If you eat all that candy you're going to be as fat as Santa Claus.	No I'm not, I will just get sick if I eat all that candy.	My grandma says too, that if you eat all that candy you'll get cavities because how sweet.bad they are for you.	Z	3	1	2	Z	1	1	2	1	1	Z	5	2	Z
FT_0226	I want to lose my gut eventually and try getting abs.	Don't we all, hahaha.	True, I just feel so out of shape.	Z	3	1	1	Z	11	1	1	11	1	Z	9	1	2
FT_0227	Hey, how's my butt look? I feel like it looks saggy in these leggings.	In my opinion your butt looks fine, it's my butt that's saggy.	No it's not, plus your legs look super toned. I'm over here with thunder thighs.	If you want to talk about thunder thighs my legs are the textbook definition.	3	1	2	Z	11	1	2	11	1	Z	2	2	Z
FT_0228	Oh my god, I can't believe I ordered a number 7, I'm already fat enough as it is.	What does that make me if I ordered a number 7 with two sides of fries???	Z	Z	3	1	2	Z	3	1	1	11	1	Z	1	1	2
FT_0229	Dude I'm so out of shape. I can't keep up like I used to be able to.	It's alright man. We all are out of shape. Just wait till you get to be my age.	Z	Z	1	1	1	Z	11	1	1	11	1	Z	13	1	1
FT_0230	I'm gaining weight, I really need to start dieting.	Same here, let me know when you start.	Z	Z	1	1	2	Z	Z	1	2	Z	1	Z	6	2	Z
FT_0231	Ugh! I'm getting a double chin!	Z	Z	Z	4	1	2	Z	Z	Z	Z	Z	Z	Z	11	2	Z
FT_0232	I can only play two games. (basketball) I literally almost diet. I need to start running. I'm so out of shape.	Start running!	I need to.	Z	1	1	1	Z	Z	Z	2	Z	4	Z	Z	2	Z
FT_0233	I'm fat.	Z	Z	Z	4	1	1	Z	Z	Z	Z	Z	Z	Z	9	2	Z
FT_0234	I need to start eating right. I'm eating too much junk food and gaining weight.	I thought about going organic.	Z	Z	3	1	2	Z	Z	Z	2	Z	1	Z	8	2	Z
FT_0235	I can feel my pants getting tighter. I guess it's time to hit the gym.	Z	Z	Z	5	1	2	Z	Z	Z	Z	Z	Z	Z	Z	2	Z
FT_0236	I don't like wearing this sweater, it makes me feel like I have huge arms.	I hate my arms too.	Z	Z	3	1	2	Z	Z	Z	2	Z	1	Z	6	2	Z
FT_0237	I miss when I was skinny.	Z	Z	Z	4	Z	1	Z	Z	Z	2	Z	4	Z	Z	2	Z
FT_0238	I need to lose 10 lbs	I'm with you. I need to lose weight too.	Z	Z	3	1	2	Z	Z	1	2	Z	1	Z	Z	2	Z
FT_0239	Holidays are coming up and I'm nowhere near my weight goal.	You look great, you're still skinny.	But it's not where I want to be.	Z	2	1	2	Z	Z	Z	2	Z	2	Z	Z	2	Z
FT_0240	You eat so much…must be nice to have a fast metabolism.	Z	Z	Z	4	1	2	Z	2	1	1	11	1	Z	1	2	Z
FT_0241	I have no upper body strength.	At least you can do a push-up.	Z	Z	3	1	2	Z	2	1	2	2	1	Z	9	1	2
FT_0242	I feel like I could have a good body I I just ate better.	I feel like we've been eating pretty good.	I'm just always snacking.	Z	3	1	2	Z	2	1	2	2	1	Z	9	1	1
FT_0243	You look so cute! I need a waistline transplant.	Thank you.	Z	Z	1	2	2	Z	1	1	2	2	15	11	1	1	2
FT_0244	You should go to hard core and get a 6-pack.	Yeah right you can't get a 6-pack if you eat ice cream every day.	Or eat pizza for lunch.	Z	3	2	1	Z	11	1	2	2	1	Z	1	1	2
FT_0245	My pants hurt to put on because I'm so fat.	You're not fat mom.	Z	Z	3	2	2	Z	2	1	2	2	2	Z	14	1	2
FT_0246	I want to get this dress her __ but I think I'll look fat in it.	No you won't let me see.	See I just don't have the body.	Z	3	2	2	Z	11	1	2	2	1	Z	5	1	2
FT_0247	Dude remember Jessica?	Yeah	She's gotten like, unhealthy fat.	Oh yeah she looks fat.	3	1	Z	Z	Z	1	Z	Z	4	Z	3	1	2
FT_0248	I think I gained weight over the weekend.	How?	I went out to eat all weekend.	That's what happens if you don't eat at home.	1	1	2	Z	11	1	2	10	15	Z	6	2	Z
FT_0249	I love my belly (ironic tone)	(Laughs)	Jk, I should go to the gym today.	Same.	1	1	1	Z	1	1	1	11	15	Z	2	2	Z
FT_0250	I should not have eaten this.	Why, we had lunch.	I ate a lot yesterday.	Z	4	1	2	Z	1	1	2	1	15	Z	1	2	Z
FT_0251	I feel fat	Why	IDK, I just do. Lol	Well, don't you look great!	3	1	2	Z	10	1	2	10	15	Z	6	2	Z
FT_0252	I need to lose weight, I hate how this (dress) looks on me.	Are you serious! You look fine and thin.	You're just saying that.	I'm not, are you going to buy…	2	1	2	Z	11	1	2	11	15	Z	11	2	Z
FT_0253	I'm fat.	LOL, You're serious man?	LOL Yeah, what? You don't think so.	If you're fat than I'm obese! LOL	1	1	1	Z	2	1	1	10	1	Z	5	2	Z
FT_0254	You're lookin kinda fat.	Really?	Yeah, you don't look good fat.	Wow, well thank you.	3	2	2	Z	2	1	2	2	2	Z	5	1	2
FT_0255	I'm fat.	…	What do you think?	I'm not going to respond to that!	4	2	2	Z	11	1	2	10	1	Z	11	2	Z
FT_0256	Do you think I'm small.	Maybe your calves but your arms look bulky.	Nice!	Work on your calves, and you'll turn that fat into thick muscle.	3	1	1	Z	4	1	1	11	1	Z	1	2	Z
FT_0257	Bro, my chest is getting way bigger, and my max went up by 50 lbs.	How long ago did you start your cycle?	Two weeks ago.	Nice bro, that's awesome.	3	1	1	Z	11	1	1	11	1	Z	9	2	Z
FT_0258	Can I have a latte with skim milk?	Girl skim milk is gross!	I'm too fat to drink anything else!	No you're not!	1	1	2	Z	2	1	2	11	1	Z	1	2	Z
FT_0259	Do these jeans make my ass look big?	I don't know. I like your ass babe!	Ugh, you're no help!	Z	2	1	2	Z	11	1	1	11	15	12	11	2	Z
FT_0260	I want bigger biceps, how do you get them to peak?	Workout harder.	You see the game last night?	Yeah, Cards lost again.	1	1	1	Z	11	1	1	1	1	Z	9	2	Z
FT_0261	Wow, I love your dress. I wish I didn't look so fat in white!	You could pull it off!	Yeah?	Yes!	3	1	2	Z	2	1	2	2	15	16	1	2	Z
FT_0262	Yo, you think this shirt is too tight?	Yeah man, looks like it's about to rip.	Yeah, but I like looking big!	You do you, but if I were you I'd change.	1	1	1	Z	11	1	1	11	1	Z	5	1	2
FT_0263	Do these heels make my ankles look fat?	I think Jason might be talking to other women.	Why?	He's been very distant and sneaking around.	5	1	2	Z	11	2	2	11	1	Z	11	2	Z
FT_0264	Ted, I think I'm gaining weight!	It's not my fault you like to pig out.	Z	Z	2	2	2	Z	11	3	1	11	4	Z	5	2	Z
FT_0265	Jared said I looked fatter after he came back from deployment.	I don't know it's been a while since I've seen you.	Yeah but Jimmy, do I look fat in my Facebook pictures?	I don't know. Can't say I've paid attention.	3	2	2	Z	4	1	1	11	1	Z	14	1	2
FT_0266	I really want to lose weight.	Maybe you should eat less.	Thanks babe.	Z	2	1	2	Z	2	1	1	2	15	12	5	2	Z
FT_0267	Look at my food baby. It's getting so big.	You kill me.	Z	Z	1	1	2	Z	11	1	2	11	1	Z	1	2	Z
FT_0268	Every time I see you, you've gained more weight. You're turning into a bus.	Hey thanks a lot. That's exactly what I want to hear from my mom.	I didn't mean for it to come off like that. I just worry about your health.	Yeah…	1	1	2	Z	11	1	2	2	2	Z	5	1	2
FT_0269	Hold on, let me move my fat ass.	You're the best.	Z	Z	5	1	2	Z	11	1	2	11	1	Z	3	2	Z
FT_0270	You can have this. It used to fit me before I got fat.	Thank you and you're not fat.	Z	Z	2	1	2	Z	11	1	N	Z	1	Z	5	2	Z
FT_0271	God I feel like a cow today.	Z	Z	Z	4	1	2	Z	11	Z	Z	Z	1	Z	5	2	Z
FT_0272	Does this outfit make me look like a potato?	No	Z	Z	1	1	2	Z	11	1	2	2	1	Z	5	1	2
FT_0273	Looking small bro. Time to start pumping more iron.	You're one to talk, chicken legs.	Z	Z	3	1	1	Z	11	1	1	11	1	Z	9	2	Z
FT_0274	I wanted to tell you about a woman who I thought needed plastic surgery.	Really?	Yes but after several skin treatments, she looks so much younger without surgery.	Wow that's great. 10 years younger without surgery. Amazing!	1	2	2	Z	11	3	2	Z	1	Z	Z	1	2
FT_0275	I feel so old, I am seriously considering surgery.	Really? Like what?	I face lift and maybe one of those mommy body things, you know tits and tummy tuck.	Z	2	2	2	Z	2	2	2	2	1	Z	2	2	Z
FT_0276	My ex-husband used to put me down about my small breasts even though I was in great shape.	Well I was in a similar situation but I did a lift and implant for myself.	Well you look natural not over the top.	Yes that's what I wanted to just look natural like I had before kids.	3	2	2	Z	11	3	2	Z	1	Z	Z	1	2
FT_0277	My legs are getting big	I think it's from riding your bike -physical exercise	Hm, I feel like I see craters	Z	1	2	2	Z	Z	2	2	Z	1	z	1	2	Z
FT_0278	I feel like you can see my back fat, can you?	I do not see that.	I want to try something different with less back showing	Sounds great let me go look for some different style dresses	Z	1	2	Z	Z	3	2	Z	1	2	11	1	2
FT_0279	I think I need a face lift	Really?	Yes, my mom got one I think it's genetics for loose skin on my face and neck	I work for a dermatologist/plastic surgeon and I love them. I just got needling done on my face.	3	Z	2	Z	Z	Z	2	Z	Z	Z	Z	2	Z
FT_0280	I'm getting my hair done today	Good it really needs it	Thank you, glad you were honest with me as I asked someone else yesterday if they could see the grey and they said no	Well you have white sideburns	3	3	Z	Z	Z	Z	Z	Z	1	Z	Z	1	1
FT_0281	I love the fair but it's not good for the hips	I know I gained weight just walking through the gate	There is nothing of you, you look great	Thanks girl	3	2	2	Z	2	2	2	2	1	Z	2	2	Z
FT_0282	OMG I couldn't fit in the back of that ride	It was made for kids	Other women could fit	Because they dont eat, who want's a body like a teenage boy, that shit is weird.	3	1	2	Z	1	2	2	1	1	Z	2	2	Z
FT_0283	Hey don't give the baby candy	Why? It's the fair!	Mom I don't want her to be fat like everyone in out family	We are not fat, we are just built for hard work.	1	2	2	Z	11	1	2	11	2	Z	2	2	Z
FT_0284	You are so skinny now	Z	I can't believe how skinny you are	Z	4	3	1	Z	11	2	2	11	1	Z	12	2	Z
FT_0285	you’re a fat kid	I weigh 102 lbs	You can be skinny and still be a fat kid	I guess your right	1	2	1	Z	11	1	1	11	1	Z	Z	2	Z
FT_0286	Are you sure those are outside pants?	Excuse me?	I don't want people to make fun of you.	Fuck you. I wear what I want.	2	2	1	Z	11	1	2	11	4	Z	3	1	1
FT_0287	I'm a wounded duck.	He had a full knee replacement.	My knee's not working entirely well.	Z	1	3	1	Z	11	3	2	11	4	Z	4	2	Z
FT_0288	you're looking so good today - so skinny. You're my skinny-minnie.	Z	Z	Z	4	3	1	Z	11	1	2	11	4	Z	4	1	1
FT_0289	oh wow, my belly feels so big today!	no you look ok	I ate so much I need to stop eating so many carbs	I'll help you. Here's a link to this new meal plan I saw	2	1	2	Z	11	1	2	1	1	Z	1	2	Z
FT_0290	good. Sit in front of me, it hides the belly area	*smiled in agreement with not of head*	z	z	1	2	2	Z	11	3	2	11	1	z	5	2	z
FT_0291	my belly fat jiggles from side to side when I walk	*laughs* NO it doesn't. it is the fabric of your shirt	No it isn't. It's my big ole belly moving side to side (looks in mirror) watch and see	It is the shirt. Haha	1	2	2	Z	11	3	2	2	15	5	4	1	Z
FT_0292	oh who am I kidding pass the wings I'm not going to lose the weight	eat up willie!	z	z	1	3	2	Z	11	3	2	11	1	z	1	1	Z
FT_0293	My feet tingle, it's prediabetic. I need to exercise more and eat better	z	z	z	4	3	2	Z	11	3	2	11	3	z	5	1	2
FT_0294	I love this dress style it hides the middle	Yes I know, me too	z	z	3	2	2	Z	11	3	2	11	5	z	5	2	z
FT_0295	I never liked the way I looked growing up. Wearing a t shirt in the pool. I don't care now	I never attended a pool party in high school	Wasted time we can't get back	I never liked how I looked. All those church parties	3	2	2	Z	11	3	2	11	15	2	1	1	2
FT_0296	Do my thighs look big in these pants?	No way! Big/thick thighs are sexy	Z	Z	3	1	2	Z	1	2	2	1	1	Z	9	2	Z
FT_0297	Oh my gosh I’m so fat I think my butt touches the ground on this couch	No way! You are not fat.	I am! Look! (Pointed to couch sinking level)	It’s just a low couch!	1	2	2	Z	11	2	1	11	15	9	11	2	Z
FT_0298	I love looking at my wedding photos! I looked so good! I’ve gained so much weight afterwards.	Are you kidding? You still look great!	Totally! You look beautiful.	Really? Thank you!	3	2	2	Z	11	1	2	11	1	Z	5	1	2
FT_0299	I feel so old around you girls! My kids have kids!	You’re not old!	That’s sweet but I am.	You’re young at heart.	1	2	2	Z	11	1	2	11	2	Z	5	2	Z
FT_0300	BLANK is allergic to peanuts, I should throw all the candy away but I eat it then feel bad	There is nothing of you, I wouldn't feel bad	It's only because I wear baggy clothes that you cant see my stomach	I think you look great	3	3	2	Z	4	2	2	2	1	Z	1	2	Z
FT_0301	I can't believe you eat so much, how do you stay so thin?	Z	What's your secret?	Z	4	2	2	Z	11	2	2	11	1	Z	1	2	Z
FT_0302	You know you could get rid of that if you wanted	Z	If you had the skin removed it would give you a smooth flat stomach and get rid of some of those strech marks	I'm good thanks!	2	2	2	Z	11	2	2	11	15	15	4	2	Z
FT_0303	"I ordered this costume online, I didn't realize how big it would make my gut look"	"I think you look great, it is a really cute costume"	just sighed	Z	3	2	2	Z	11	2	2	11	1	Z	5	1	2
FT_0304	"I'm going to be so fat + bloated after this weekend"	"Me too!"	Z	Z	1	2	2	Z	11	2	2	11	1	Z	5	2	Z
FT_0305	Oh my god your hair look great	oh thank you	no really you look like a 22 yo model	Z	1	2	2	Z	12	1	2	11	1	Z	6	2	Z
FT_0306	How do you work here? You are so skinny!	Oh yeah..	z	z	AC	1	2	Z	11	1	2	11	15	7	1	1	2
FT_0307	You look really great! Look at those legs!	Thank you! I really like the way I put my costume together	Well it is very cute!	z	3	2	1	Z	4	1	2	11	1	Z	12	1	2
FT_0308	You need to eat and put some meat on your bones	I have trouble eating my meals sometimes, so I probably can't	z	z	2	1	1	Z	11	1	2	11	1	Z	12	1	2
FT_0309	I found this new workout that only takes 15 minutes and doesn't require space. It works your core and your legs. No wei required. If it works on this old bod I'll let you know.	Oh yes it would be good because I don’t have space to move around. I have to pu away my wei stuff- no room.	You would only need this much room- she shows the other woman how much room she would need.	Ok sounds good - let me know if it works out - I also need to work out this old body.	3	2	2	Z	11	3	2	2	15	5	4	2	Z
FT_0310	I had filler done on my upper lip and it bruised and was swollen I looked like a duck!	I don't see any difference in your appearance	The swelling and bruising has gone awaynow. It was free, a free filler!	Z	2	2	2	Z	11	3	2	2	15	Z	Z	2	Z
FT_0311	If people wouldn't eat that crappy food they wouldn't need to ride around in those scooters.	It seems like more and more people use them. I see a lot of them at the grocery store and the baskets full of crap.	Yeah no wonder	Yeah	3	2	2	Z	11	2	2	11	15	Z	Z	2	Z
FT_0312	Yeah yeah oh I used to weigh 220 now Im an old pudgy fart.	Oh yeah, when I was on the force I was a lot thinner. Now I enjoy cooking and eating.	Laughter	Laughter	1	2	1	Z	11	3	1	11	15	5	Z	2	Z
FT_0313	How old are you?	I'm 57	I thought you were 40	Z	3	2	1	Z	11	3	2	11	15	1	8	1	2
FT_0314	I need to go back on my whole foods diet because I'm getting so fat.	You are not fat!	My pants are getting tight & I can barely button them.	Z	5	2	2	Z	11	2	2	11	1	Z	1	1	2
FT_0315	I feel like one of those "fat" people.	What?! You're crazy!	No, serious! My tummy is so big right now!	Z	5	Z	2	Z	11	2	2	11	1	Z	4	1	2
FT_0316	She's one of those "really large" people and just wouldn't fit in our culture.	Oh, so she's very overweight?	Yes, and just not a good fit.	Z	4	Z	2	Z	11	2	2	11	1	Z	4	1	2
FT_0317	Were some of their staff overweight?	Yes, some of them. My boss was very overwight and sweaty.	Oh wow. He was sweaty?!	Yes, and he was very nice.	1	Z	2	Z	11	2	2	11	1	Z	Z	1	1
FT_0318	Those cookies look so good! But they will go straight to my thights. I've gained so much weight this month.	Are you kidding? You look great! eat more cookies!	Well what the hec. ok. I really shouldn't be eating them.	Z	3	1	2	Z	11	1	2	11	1	Z	5	2	Z
FT_0319	Do you guys ever feel like you're getting old? I look at high schoolers and think how young they are and it makes me feel old	Sometimes, yes. I thought it was just me that felt that way.	No I always feel old looking at others! Plus I'm starting to get wrinkles and gray hair	Z	2	1	2	Z	11	2	2	11	1	Z	5	2	Z
FT_0320	I've lost 2 lbs since starting this diet. I don't know why I even bother	That's great! good for you!	Are you kidding? 2 lb in one month is bad.	No it's not. It's best to lose weight slowly then it's more likely to stay off	3	1	2	Z	1	2	2	11	15	5	4	2	Z
FT_0321	I have a love-hate relationship with Halloween. I love the free candy but hate how fat it makes me	I know! It's the start of the holidays and I can barely fit in last year's clothes	I haven't gotten to that point yet but it's soon.	Z	2	2	2	Z	11	2	2	11	1	Z	1	2	Z
FT_0322	I can't eat dessert, my parts are already too tight!	I'm skipping sweets until Thanksgiving	That's a good idea	Z	3	2	2	Z	11	3	2	11	Z	Z	5	2	Z
FT_0323	Does this shirt make my belly look too big?	Of course not. You look fine.	Z	Z	3	2	2	Z	11	2	1	11	4	Z	5	1	1
FT_0324	Oh she should not be wearing that	Right	What was she thinking	You can see her rolls	3	1	2	Z	11	1	2	11	1	Z	11	2	Z
FT_0325	Look at your thigh gap	I know I have stick legs	You are so lucky I would love that	Z	2	1	2	Z	2	1	2	11	1	Z	11	2	Z
FT_0326	You look great	I have been working out, I can't go home for thanksgiving fat. My grandma will crucify me.	Z	Z	1	1	1	Z	11	1	1	11	1	Z	5	2	Z
FT_0327	Did you dye your hair?	Yes, what do you think?	It makes you look younger, the white was starting to show up	Z	2	2	2	Z	11	2	2	11	1	Z	12	2	Z
FT_0328	Wow man thats heavy, do you bench?	No	You should, it;s how I stay in shape, I put those young guys to shame.	Z	5	2	1	Z	11	2	1	11	15	1	12	1	2
FT_0329	Hows the retirement?	Oh I love it, I just wanna stay busy.	You should relax and put your feet up.	No, thats what happens, people slow down and age catchs up, I don't want to be that old retired guy.	2	2	1	Z	11	3	1	11	1	Z	12	Z	1
FT_0330	I'm down to 202 lbs	That's great. Keep up staying on top of your health.	Its been hard but I know its something I need to do	Z	3	2	1	Z	Z	3	2	Z	15	1	12	1	2
FT_0331	you still only weigh 70	no I weigh 103.2	maybe wet	Z	1	2	1	Z	11	1	1	11	1	Z	14	2	Z
FT_0332	Man I’ve eaten so much pizza this week. Soon I’ll be the same shape as pizza.	How many times have you had pizza this week?	I think this makes 5?	You may not be the shape but soon you’l look like a piece of pizza!	1	2	1	Z	11	2	1	11	2	Z	5	2	Z
FT_0333	Man I feel so old compared to you. I’m old enough to be your mother!	You’re only as old as you think you are!	I feel older today than most! I realized this morning I color my hair every month or else I’d be all gray.	People are dying their hair gray - it’s very in right now!	3	3	2	Z	11	1	2	11	15	5	Z	1	2
FT_0334	I’m going to four Thanksgivings this year. I’m going to be fatter than a stuffed turkey	I already feel like a stuffed turkey! I only have 2 Thanksgivings. 3 if you count work.	I try to eat healthy but I keep gaining weight. (pointed to scale in office). Trust me I check often.	Z	1	2	2	Z	11	2	2	11	15	5	4	2	Z
FT_0335	can I stand on this chair? Will I break it?	Are you crazy of course you won’t!	Well I’m just checking! I’ve gain a lot of weight recently	Z	3	2	2	Z	11	1	2	11	1	Z	Z	2	Z
FT_0336	Do you guys ever feel old when you see sports players ages? I used to think they were old and now they’re all younger than me.	Yes! I thought it was just me. It’s only going to get worse too.	Thanks for that uplifting thought! That with my wrinkles makes me drink.	Z	3	2	1	Z	11	2	1	12	1	Z	5	2	Z
FT_0337	I bought these overalls online but they are just a little snug. I brought them with for you to try on since you are thinner	I am not thinner than you! You keep saying that but you are petite.	No I know but are thinner and I would like you to have them if they fit.	Z	3	2	2	Z	11	1	2	11	15	9	5	1	2
FT_0338	I wish I was kid again and could eat as much as I want without worry.	You are still a kid! And tiny. Today you can eat as much turkey and mashed potatoes as you want.	I’m calorie counting Mom	Z	3	2	2	Z	11	2	2	11	2	Z	2	2	Z
FT_0339	She's pretty but she needs to gain some weight	Yeah she's got a nice face but she needs to eat a few burgers	or some tacos	Z	3	1	1	Z	11	2	1	11	1	Z	1	2	Z
FT_0340	Oh my god, this is so cute!	I don't think they have it in your size.	Okay.	Z	2	1	2	Z	11	1	2	11	1	Z	11	2	Z
FT_0341	Yay it fits!	That's good, I'm glad!	I wish it wasn't an extra large but it still fits!	Z	3	1	2	Z	Z	1	2	Z	1	5	11	1	2
FT_0342	I don't know if I like the medium. The sleeves are too long.	Do you want to try a smaller size?	No, it won't look good on me.	Are you sure? I think it will.	3	1	2	Z	Z	1	2	Z	15	7	11	1	2
FT_0343	I don't think I'm going to get the skirt.	Why's that?	I don't like how my thighs look in it.	Z	4	1	2	Z	Z	1	2	Z	1	Z	11	2	Z
FT_0344	I like it but I don't think I'm going to get in.	But the tank top looks good on you!	Yeah but it's not as flattering. I want to hide my stomach.	Z	4	1	2	Z	Z	1	2	Z	1	Z	11	2	Z
FT_0345	No, we are not getting that because mommy needs to watch her weight.	But I want snacks!	We can get some apples.	Z	3	1	2	Z	Z	1	1	Z	2	Z	8	2	Z
FT_0346	Ugh, why am I doing this?	Z	Z	Z	4	1	2	Z	Z	Z	Z	Z	15	15	8	2	Z
FT_0347	Do you have any job application?	Yes but you must be 18 to apply.	Girl, do I look like I'm 12 with these trees attached to my body.	Z	4	1	2	Z	Z	1	1	Z	15	5	1	2	Z
FT_0348	I love the fries but getting the combo make me bloated.	Yeah, but the fries are good.	Z	Z	1	1	1	Z	Z	1	1	Z	1	Z	1	1	2
FT_0349	I should really eat something but don't want to eat greasy fast good again.	We can go to a dennys or something.	Z	Z	1	1	2	Z	11	1	2	4	1	Z	13	2	Z
FT_0350	At least you are still cutting out soda either way.	Yeah haven't had it in months.	Z	Z	1	2	1	Z	2	1	1	2	2	Z	1	1	2
FT_0351	Can anyone think of a carb?	Cake!	No, cake is not healthy.	Oh.	3	2	2	Z	11	1	2	Z	15	15	2	2	Z
FT_0352	Why can't I put ice cream on my plate?	Because it's not healthy.	Z	Z	3	1	2	Z	1	1	2	11	15	15	2	2	Z
FT_0353	Wow you did a good job on your plate! I see a lot of green.	Thank you	Z	Z	2	1	2	Z	12	1	2	11	15	15	2	2	Z
FT_0354	I don't like eating vegetables.	But they're good for you.	Z	Z	3	1	2	Z	Z	1	2	11	15	15	2	2	Z
FT_0355	I ate like crap this weekend	dude me too	Z	Z	3	1	2	Z	3	1	2	10	1	Z	4	1	2
FT_0356	I shouldn't be eating this Chic-Fil-A but I'm starving.	I get it.	Z	Z	1	1	1	Z	11	1	1	11	1	Z	6	2	Z
FT_0357	Chick-Fil-A or Subway?	Chick-fil-A but it's unhealthy.	Subway, huh?	Nah	3	1	2	Z	2	1	2	1	1	Z	6	2	Z
FT_0358	I wasn't planning to eat this late but I didn't realize there was food.	Z	Z	Z	3	1	2	Z	Z	1	2	2	1	Z	2	1	2
FT_0359	I stopped drinking soda and he stopped drinking beer. The wedding is coming up.	Wow, good for you guys.	Well it's only been 3 weeks and I feel no different so we'll see.	I'm sure in a few weeks it will be worth it.	3	2	2	Z	11	1	2	11	15	7	1	1	2
FT_0360	Should we get the garlic bread? That's a lot of carbs with the pizza. This is the last thing we need.	Who are you kidding, we came to a pizza place for dinner. Order the garlic bread.	Z	Z	1	2	2	Z	11	2	1	11	4	Z	1	2	Z
FT_0361	This pizza is 0 calories right?	Oh yeah you've got nothing to worry about.	Good, I'm watching my figure.	Oh well then you came to the wrong place.	1	2	1	Z	11	1	2	11	15	7	1	1	2
FT_0362	What size are you getting? I really should get the smaller one but I don't know.	Oh it doesn't matter, just get what you want. We'll work it off later.	No we won't. I'll just get the smaller one.	(laughs) Yeah you're probably right.	3	1	2	Z	Z	1	2	Z	1	Z	1	2	Z
FT_0363	Do you have nutritional information on anything? Like how many calories are in the hash?	We don't have nutrition information, but I could tell you all the ingredients and how much we use.	It's fine, I guess. I'm just trying to loose weight and count calories.	Well everything is made from fresh produce and very nutritional.	2	1	2	Z	11	1	2	11	15	7	Z	2	Z
FT_0364	Are your juices high in sugar?	The only ingredients in them are the vegetables and fruit. There's no added sugar.	Ok, I'll take the energizer.	Z	3	2	1	Z	Z	1	Z	Z	15	7	1	2	Z
FT_0365	How am I supposed to eat healthier when they make us a pizze everyday!	Right? Nobody has the will power to say no to free pizza. You'll just have to quit.	(laughs) I know! I really do need to eat better. My weight is getting out of control.	Oh my god, you look fine. You seriously don't need to worry about that.	1	1	2	Z	3	1	2	11	15	5	1	2	Z
FT_0366	Mom, when you stand like that with your tummy out, you look fat.	eyeroll, oh I don't know how many mom insults I can take, girls (laughing).	Daughter laughs	Z	1	1	2	Z	10	2	2	11	2	Z	Z	2	Z
FT_0367	I should get a salad, but I'll take fries.	Z	Z	Z	1	1	2	Z	11	1	1	10	Z	7	Z	2	Z
FT_0368	Dude after this hike I'm going to eat a whole thing of ice cream and not feel guilty about it.	Seriously, especially since we both worked out earlier too.	We should stop at the store on the way back to you place and pick some up!	I'm so down for that.	3	1	2	Z	10	1	2	10	1	Z	12	2	Z
FT_0369	I want to start doing crossfit with some people from work again.	You've been saying that for a while now.	I know but next week I'm gonna try to start diong it again.	I'm going to hold you too that.	3	1	1	Z	11	1	2	11	2	Z	1	2	Z
FT_0370	I know I want the fries, but I guess I should get a salad.	Alright, sounds good.	Z	Z	1	2	2	Z	Z	1	2	Z	15	7	1	1	2
FT_0371	I need new clothes for my birthday to fit my new boobs.	I know, but don't give up on going to the gym.	I don't have time.	I know.	3	2	2	Z	Z	1	2	Z	2	Z	5	1	2
FT_0372	I had a salad yesterday, I deserve a burger.	Z	Z	Z	1	3	2	Z	Z	Z	Z	Z	15	5	1	2	Z
FT_0373	(Talking about retiring co-worker) I didn't know she was still working here. I haven't seen her.	Oh, she is, you just didn't recognize her. She's gained a LOT of weight.	That's too bad…	Z	3	3	1	Z	Z	3	1	Z	15	5	Z	2	Z
FT_0374	Pizza!	No, we'll have some tomorrow.	Z	Z	3	1	1	Z	Z	1	2	Z	2	Z	Z	2	Z
FT_0375	How's your diet going?	I'm done. I like eating too much.	Z	Z	4	1	1	Z	Z	2	1	Z	15	5	Z	2	Z
FT_0376	I can already tell his is gonna be bad.	Chuckle First. Why?	I got a shake! I shouldn't have gotten it.	Z	1	2	2	Z	11	1	2	11	1	Z	1	2	Z
FT_0377	Want Chick Fil A?	Ew no. That shit can't be good for your body. I want a salad.	Z	Z	2	1	2	Z	4	1	2	1	1	Z	1	2	Z
FT_0378	I handed her a flyer and she got really close to me.	Yeah and she was like *dancing* werking it.	Ha ha. Did you know that's in urban dictionary now?	Z	1	1	1	Z	11	1	2	11	1	Z	2	2	Z
FT_0379	Those fish and chips cook good	You should order some. They are delicious.	No I couldn't. I ate out already this week, food out is my treat to myself. If I ate out all the time I would be huge.	Z	3	1	Z	Z	Z	2	2	11	1	Z	1	1	2
FT_0380	In the Summer I could hit the gym everyday. I felt great now I don't have time.	I know, this semester has messed me up. So much school and no time to work out.	We have to get back into it over Christmas.	I know or we are both gonna look gross by this time next year.	1	1	1	Z	12	1	1	11	1	Z	12	2	Z
FT_0381	Hey, what food are you going to order?	I'm thinking of a la bandita protein style.	Oh nice, yeah I was looking at that one, also. Would you be down to share fries?	Oh, no. I'm trying to watch my figure, but we can share a salad?	3	1	2	Z	Z	1	2	Z	15	15	1	2	Z
FT_0382	What donuts should we get for the office? We get a dozen.	Um, what about just all glaze?	I think we should get some powdered and some stuffed too.	I mean we can but if we are trying to be more healthy, we should not add more calories.	3	1	2	Z	Z	1	2	Z	Z	Z	Z	2	Z
FT_0383	Let's grab some snacks for the road!	Okay, I will get hot cheetos, Starburst, and some soda.	Honey, no. That is so unhealthy and fattening. Get nuts, a bar, and water.	Mom, I rarely have them though. It won't hurt me.	3	2	2	Z	Z	1	2	Z	2	Z	Z	2	Z
FT_0384	Did you guys ever try that zombie drink they had for Halloween?	Omg no, didn't it have tons of sugar and very unhealthy?	Yeah, probably. I just tried a sample of it.	Oh, good. Yeah it's like a lot of calories.	3	2	Z	Z	Z	1	Z	Z	1	Z	1	2	Z
FT_0385	I really want a burger but I'm going to get a salad.	Z	Z	Z	1	1	2	Z	Z	1	2	Z	1	Z	1	2	Z
FT_0386	Look that box of chocolate is only 5 dollars.	Yeah but we can't get it because we're going to gain weight.	That's true.	Z	3	1	1	Z	Z	1	2	Z	4	Z	8	2	Z
FT_0387	Let's have a small lunch so that we can eat everything we want for dinner.	Ok!	Z	Z	1	1	2	Z	Z	1	2	Z	1	Z	Z	2	Z
FT_0388	I shouldn't drink soda it's not good for me.	Yeah…but it's free.	It's hard to pass up on something free.	Z	3	1	1	Z	11	1	2	11	15	16	6	1	2
FT_0389	I want food that's like $2 but not actually shitty.	Z	Z	Z	3	1	2	Z	10	Z	Z	Z	1	Z	3	1	2
FT_0390	I like sparkling water because it has less calories than soda	Z	Z	Z	1	1	2	Z	11	Z	Z	Z	1	Z	5	1	2
FT_0391	My mom told me I need to eat healthy this week but all I want is cheese quesadillas.	Z	Z	Z	4	1	2	Z	11	Z	Z	Z	1	1	5	1	2
FT_0392	I shouldn't have eaten that burrito.	Why, what's wrong.	I feel gross.	Z	3	1	Z	Z	Z	1	Z	Z	1	Z	3	1	2
FT_0393	All we do is eat in the office.	I don't think that's a problem at all.	Maybe we should stop.	No, I'm good the way I am.	3	1	1	Z	11	1	2	2	15	5	6	2	Z
FT_0394	Are you going to eat the rest of that salad.	No, are you kidding me?	What.	Do you know what that stuff does to your body? Especially spinach.	2	1	2	Z	11	1	2	2	1	Z	1	2	Z
FT_0395	I probably shouldn't have gotten those hot cheetos.	Why not?	Because I've already had too much junk food today, and I'm starting to feel it.	Z	3	1	2	Z	2	1	2	1	1	Z	8	1	2
FT_0396	I'm going to bed	But you just ate	Okay, and?	If you eat and go right to sleep, you gain weight.	3	1	2	Z	11	1	2	1	1	Z	5	1	1
FT_0397	Look at the little chubby baby	He has a buddha belly, just like daddy.	Z	Z	4	1	2	Z	11	2	1	11	15	16	11	2	Z
FT_0398	I need to stop eating.	What did you say?	I need to stop eating.	Z	4	1	2	Z	11	1	1	11	15	14	4	2	Z
FT_0399	Now that I started snacking on these candies, I'm not gonna stop.	Yeah I'm gonna destroy these.	Z	Z	3	1	1	Z	11	1	1	Z	15	14	4	2	Z
FT_0400	I just realized I could tie my pants so that they actually fit me.	Z	Z	Z	4	1	2	Z	11	1	1	11	15	14	4	2	Z
FT_0401	Would you ever relive freshman year?	As long as I don't gain 15 pounds again…I swear I at Chick Fil A every day.	Z	Z	1	1	2	Z	Z	1	2	Z	1	Z	4	2	Z
FT_0402	Are there more donuts?	Yeah, are you gonna have one?	I shouldn't but yeah I'm going to.	Z	3	1	1	Z	Z	1	1	Z	15	14	4	2	Z
FT_0403	That's the problem with Doritos, I eat one then just want to eat the whole bag.	Z	Z	Z	1	1	2	Z	11	Z	Z	Z	Z	14	4	2	Z
FT_0404	I feel like all I do on set is eat.	Z	Z	Z	1	1	2	Z	11	Z	Z	Z	15	14	Z	2	Z
FT_0405	Do you think this wrinkle cream will help me?	I think it's one of the best products on the market.	Do you use it?	Why yes, I do. I think you will see tremendous improvements.	2	2	2	Z	11	2	2	11	15	7	11	2	Z
FT_0406	With all of that running, I think I'm going to get dessert.	Yeah, but you just walked though, so maybe go a bit easy on the dessert.	Shut up.	Z	3	2	2	Z	11	1	1	10	3	Z	Z	2	Z
FT_0407	I'm still full from my free food yeaterday. Did you get any?	Nah, I didn't want to get too fat, so I just at regular.	You could have just come PT with me bro!	Ew no. It 5am? I'd rather just die.	1	2	1	Z	11	1	1	11	1	Z	1	Z	2
FT_0408	Can I get you any dessert?	No thank you, I'm trying to watch my weight.	Z	Z	3	1	1	Z	11	2	2	11	15	7	1	2	Z
FT_0409	You get a free cookie with that what kind do you want?	None for me thanks. I'm trying to lose weight before Thanksgiving.	Z	Z	3	1	2	Z	11	1	2	2	15	7	1	2	Z
FT_0410	Can I see that picture you just took?	Sure why?	Gotta find a good filter for it so I can hide my ugly.	Z	4	1	2	Z	1	1	1	11	1	Z	8	1	2
FT_0411	It's going to take me an hour to get ready.	Why?	It takes a lot of work to hid this ugly.	Z	2	1	2	Z	11	1	1	1	1	Z	12	1	2
FT_0412	I figured it was time to start coming to the gym because I eat in such a fat way.	Me too, I totally understand.	Z	Z	1	1	2	Z	11	1	1	1	1	Z	9	1	2
FT_0413	I want fries, but ugh I don't want fries.	Yeah you do.	Z	Z	1	1	2	Z	Z	1	2	Z	1	Z	1	1	1
FT_0414	Your pastries look so tempting!	I know right. It's so hard to say no!	Ugh, but I won't do it.	Z	1	1	2	Z	Z	1	2	Z	15	5	1	2	Z
FT_0415	How much sugar do you think is in this drink?	I don't even wanna know.	Z	Z	3	1	2	Z	Z	1	2	Z	1	Z	1	2	Z
FT_0416	Ugh I feel gross.	What are you doing later?	Z	Z	5	1	2	Z	Z	1	2	Z	1	Z	1	2	Z
FT_0417	Is there anyway to put less sugar?	We can do less amounts of syrup!	Okay good thanks	Z	3	1	2	Z	Z	1	1	Z	15	7	1	2	Z
FT_0418	Why do noodles have to be so bad for you?	I know it sucks!	I wish I didn't have to worry about food.	Z	1	1	2	Z	Z	1	2	Z	1	Z	1	1	2
FT_0419	Wanna go out tonight?	I do, but then I have to get all dressed up.	So	Well I feel gross like I don't look good.	3	1	2	Z	Z	1	2	Z	1	Z	1	2	Z
FT_0420	I wish we could eat cold stone everyday, but it's unhealthy.	Yeah wouldn't that be nice.	Z	Z	1	1	2	Z	1	2	1	1	4	Z	1	2	Z
FT_0421	Don't be disgusted about the amount of cheese I'm going to put on my eggs.	I won't. I love cheese too.	Z	Z	1	2	2	Z	11	1	2	11	15	5	5	1	2
FT_0422	I'm not even hungry anymore but I'm still going to finish these fries.	Yea, I would, they look delicious.	Z	Z	3	1	2	Z	11	1	2	11	3	Z	1	1	2
FT_0423	It is annoying how good this food is because I can't stop eating it.	Well you are on vacation right? So who care if you keep eating it.	Z	Z	1	1	2	Z	11	1	2	11	1	Z	1	1	1
FT_0424	I really don't need to order dessert but I really want chocolate cake.	Do it.	Z	Z	3	1	2	Z	11	3	2	11	15	9	1	2	Z
FT_0425	You guys already meet the maximum weight limit for the elevator so don't jump on it.	Z	Z	Z	1	1	2	Z	11	Z	Z	Z	1	Z	3	2	Z
FT_0426	I want to eat healthy	Z	Z	Z	4	1	1	Z	Z	1	2	Z	Z	7	1	2	Z
FT_0427	Do you want to eat before you go home?	No	Trying to lose weight?	Yes	3	1	2	Z	Z	1	2	Z	1	7	1	Z	Z
FT_0428	Agh I told her not to put mayo on.	What's wrong with mayo?	It's way too much calories for me.	*Dead silence	Z	1	2	Z	11	1	2	11	1	Z	Z	2	Z
FT_0429	Would you like salad or chips with your sandwich?	Well…I'll do salad since I'm on a diet.	Sounds good.	Z	Z	1	1	Z	11	1	2	11	15	7	1	2	Z
FT_0430	You want some chocolate?	No, I had way too much cake in Hong Kong.	Hah! You feel fat or something?	Agh, yeah little bit.	Z	1	1	Z	11	1	2	11	4	Z	5	1	1
FT_0431	Get diet coke to save an extra 100 something calories.	Yeah water would probably be better.	Don't judge me bro.	Sorry	1	1	1	Z	11	1	1	11	1	Z	1	1	2
FT_0432	This is my sugar intake for the day!	Z	I'm watching my sugar, so I haven't had anything else all day.	Z	4	2	2	Z	11	1	2	11	15	7	1	1	2
FT_0433	I want to get a venti iced coffee with extra heavy cream and 18 pumps of syrup.	Sorry, you said 18?	Yeah, I want diabetes. Trying to add to this (pats belly)	Z	4	2	1	Z	11	1	1	11	15	7	1	2	Z
FT_0434	Oh, I'm going to hate myself after this. *chuckes*	Z	Z	Z	1	2	2	Z	Z	Z	Z	Z	15	7	1	2	Z
FT_0435	I know. I had Burger King yesterday. Don't judge.	I didn't say anything.	Z	Z	3	1	2	Z	Z	1	2	Z	1	Z	1	2	Z
FT_0436	Would it be bad if I got fries?	Hell no! You earned it!	Z	Z	3	1	2	Z	Z	1	2	Z	1	Z	1	2	Z
FT_0437	My plan is to hit the gym every day. That way I can really go to town during Thanksgiving.	Z	Z	Z	1	1	1	Z	Z	1	1	Z	1	Z	6	2	Z
FT_0438	I should have stayed inside. I feel so gross.	Z	Z	Z	5	1	2	Z	Z	1	2	Z	1	Z	1	2	Z
FT_0439	I'm actually going to try to pace myself this Thanksgiving. I'm not getting the freshman 15.	Z	Z	Z	4	1	2	Z	Z	Z	Z	Z	15	Z	Z	2	Z
FT_0440	I want fries but it's too fattening.	I know right? Just make it a cheat day.	Too many cheat days. Lol.	Z	1	1	2	Z	11	2	2	4	1	Z	6	2	Z
FT_0441	I've had too much sugar today, I'm going to get fat. Just kidding.	No you won't.	No, I bet I won't.	Z	1	1	1	Z	Z	1	2	Z	15	5	Z	1	2
FT_0442	Girl this coffee is half syrup haha.	I'll just run it off!	Z	Z	1	1	2	Z	Z	1	2	Z	1	Z	1	1	1
FT_0443	I was eating so many oreos when we first moved here, it was bad.	She was. It was so funny.	I've calmed down though.	Z	1	1	2	Z	Z	1	2	Z	1	Z	2	2	Z
FT_0444	I'm so sore from going to the gym yesterday.	Z	Z	Z	4	1	2	Z	Z	1	2	11	15	14	6	1	2
FT_0445	I know I shouldn't but I'm going to Burger King.	Speaker 2 chuckled.	Z	Z	1	1	2	Z	Z	1	2	Z	Z	Z	6	2	Z
FT_0446	Is condensed milk fattening?	I think it's high in calories.	Ok, I'll get something else.	Z	3	1	2	Z	11	1	2	11	Z	Z	1	2	Z
FT_0447	I've been binging and purging a lot lately.	Oh no, are you ok?	Yeah, I'm just not sure what to do.	When was the last time you ate?	2	1	2	Z	8	1	1	11	1	Z	2	1	2
FT_0448	I'm trying to eat more healthy.	Cool man.	Z	Z	3	1	1	Z	2	1	1	11	1	Z	6	2	Z
FT_0449	Let's get punch!	Nah, V8. I need to eat healthy.	Z	Z	3	1	2	Z	1	1	1	1	4	Z	8	2	Z
FT_0450	Do you have sugar free candies?	Yes, let me go check.	Z	Z	3	1	2	Z	2	2	2	11	15	7	11	2	Z
FT_0451	Should I get whipp cream?	Personally I don't like whip cream.	You right less calories.	Z	3	1	2	Z	2	1	2	2	1	Z	1	1	2
FT_0452	Remember I told him that I was feeling all good and round.	Yeah! And he said what do you mean I feel on top of the world.	Z	Z	3	1	2	Z	11	1	1	11	1	Z	2	2	Z
FT_0453	I want Jamba Juice or cheese cake from the bakery.	No! We are on a diet. Too much sugar.	Z	Z	3	1	2	Z	2	1	2	2	1	Z	6	1	1
FT_0454	Do you only want one. Chili dog?	Well, I want two, but I'm gonna try to only have one because I'm trying to watch my weight.	Z	Z	Z	1	1	Z	11	3	1	11	2	Z	5	Z	Z
FT_0455	Sorry, I can't get the one out, I have big clumsy hands.	Oh no, it's fine. Take your time.	Z	Z	1	2	1	Z	11	1	2	10	15	7	11	1	2
FT_0456	I really shouldn't be buying all this candy because any leftovers I'll be tempted to eat even though I really shouldn't be.	Honey, don't worry about it. We should all get a cheat every once in a while.	I know…but still…	It's one day of buying candy. It's not going to kill you.	1	2	2	Z	11	2	1	11	4	Z	8	2	Z
FT_0457	I really shouldn't be eating this because I'm dieting.	Hey do you know what was the last bulletpoint on the previous slide?	Ya it was…	Z	5	1	2	Z	11	1	1	4	15	14	6	2	Z
FT_0458	It's been about a week since I've been to the gym. I won't be surprised if I'm tired and out of breath within 20 minutes.	Z	Z	Z	4	1	1	Z	11	1	1	2	1	Z	9	1	1
FT_0459	I need to weight myself.	Do you still want to play monopoly.	Z	Z	5	1	2	Z	2	1	2	2	1	Z	5	1	2
FT_0460	I've actually been eating healthy and going to the gym, so I feel good for one.	That's good.	Z	Z	3	1	1	Z	11	2	2	11	15	7	4	2	Z
FT_0461	Can I get a chicken bowl please?	The burritos are better.	Yeah but I'm trying to lose weight, the bowls are healthier.	Z	3	2	2	Z	11	1	2	11	2	Z	1	2	Z
FT_0462	That's no lap sitter.	Z	Z	Z	4	2	1	Z	11	Z	Z	Z	15	7	3	2	Z
FT_0463	Pick a different one, that's not very flattering.	Z	Z	Z	4	2	2	Z	11	1	2	11	2	Z	11	2	Z
FT_0464	It's so hot and I'm so sweaty. I need to work out.	Z	Z	Z	5	2	2	Z	2	Z	Z	Z	1	Z	2	2	Z
FT_0465	Are those cookies? Never mind I need to stay away from those.	Z	Z	Z	4	3	2	Z	11	1	1	10	1	Z	6	1	Z
FT_0466	I cannot have these around me	Why?	Because I won't stop eating them	Z	1	2	2	Z	11	1	1	10	1	Z	2	1	2
FT_0467	Doughnuts are my weakness	How come?	Because anytime I see them I have to eat at least one	Z	1	2	2	Z	11	1	1	10	2	z	Z	1	2
FT_0468	I didn't want to get out of car being so dressed up	You look amazing	Well my out fit is cut very low my boobs are out there and lots of makeup	I am just the opposite no make up and in work out clothes	1	2	2	Z	Z	3	Z	Z	1	z	5	1	2
FT_0469	how's she doing?	she lost 30 pounds	wow, she must feel fantastic	Z	3	2	2	Z	11	2	2	11	15	5	4	2	Z
FT_0470	I’m not eating carbs (pats tummy)	Yeah it’s not a bad idea to avoid them	You better watch out! Soon I’ll be your size!	(Laughter)	2	2	1	Z	11	3	1	11	15	5	4	2	Z
FT_0471	This is really fattening. Look at the nutritional value. It will go straight to your hips.	It’s not that bad for you! There’s some protein in it.	Only 2 grams! Look at the fat and types of fat!	Z	3	2	2	Z	11	3	2	11	2	Z	8	2	Z
FT_0472	I shouldn’t be eating these fries.	Z	Z	Z	4	2	2	Z	1	2	2	1	1	Z	1	2	Z
FT_0473	There is so much candy everywhere	I know I can't stop eating it	I'm going to regret it when I get on the scales this week	me too!	1	2	2	Z	11	2	2	11	1	Z	1	2	Z
FT_0474	I shouldn't eat anymore but it tastes so good	Sausages are a food of the Gods	Shame they make you fat	Thats lies, it's salad that adds all the belly fat!	1	2	1	Z	11	2	1	1	1	Z	1	2	Z
FT_0475	I think I'll get a mini; I don't need to eat more.	Yeah! These are probably full of calories!	Yeah!	z	3	2	2	Z	11	2	2	11	1	Z	1	2	Z
FT_0476	Im so hungry. I want a cheeseburger on a soft buttery bun if that's possible.	When will you be allowed to eat soft food again?	A week after my surgery.	Z	3	1	2	Z	2	3	2	11	15	5	4	1	2
FT_0477	Hey Andy are you going to bring us some chocolate chip cookies?	Sure, I'll do it over the weekend.	I need to keep up with my svelte figure	yup yup yup I'll bring some in on Monday	1	2	1	Z	11	3	1	11	15	5	Z	2	Z
FT_0478	I have a doctors appointment tomorrow so I'll be late for work.	Oh ok thanks for the heads up.	My husband said he would pay for me to have a tummy tuck.	That's nice.	3	3	2	Z	2	3	2	11	1	Z	3	1	2
FT_0479	I lost 60 pounds.	That's very good.	I can fast for three days drinking only water.	Why? Food is fuel.	2	2	1	Z	11	2	2	11	Z	Z	Z	2	Z
FT_0480	Aw Sean your eating a donut! We never see you eating bad food.	Oh they looked so good haha!	You're going to walk it off at lunch tim eanyway. You're so good to do that.	Laughter	1	2	1	Z	11	3	1	12	15	5	Z	2	Z
FT_0481	I ate so much at lunch.	Where did you eat?	Firebirds, instead of ordering my usual salad, I ordered a cheeseburger. It was so good!	Good for you!	1	3	2	Z	11	2	2	11	1	Z	4	1	2
FT_0482	Do you want some chocolate	I'm trying to be good and not gain any weight.	Okay	Z	Z	Z	2	Z	11	2	2	11	1	Z	4	1	1
FT_0483	You may not recognize him because his weight fluctuates.	Z	Z	Z	1	Z	1	Z	11	2	1	11	15	5	6	2	Z
FT_0484	I'm so full. That food was good but the portions were huge.	Z	Z	Z	4	Z	2	Z	11	2	1	11	15	5	Z	1	1
FT_0485	We're going to blow up and fly away if people don't stop bringing doughnuts	Just because someone brings them doesn't mean you have to eat them.	Z	Z	1	3	2	Z	11	1	1	10	2	Z	Z	1	2
FT_0486	We need to go on a diet after eating this	Z	Z	Z	5	3	2	Z	11	1	1	10	1	Z	Z	1	2
FT_0487	At least my dairy intolerance means I don't get fat eating ice-cream	What's is dairy free Ice-cream anyway?	It's just air	Z	1	2	2	Z	11	1	2	11	1	Z	11	2	Z
FT_0488	I am so tired all the time	its the time of the year, you need to eat more protein and bulk up. Work out more you would feel better.	Z	Z	4	1	2	Z	11	3	1	11	15	1	12	2	Z
FT_0489	Halloween is so bad for me. I think I’ve eaten half of my kids candy.	You did? That’s hilarious. Pretty sure I’ve gained 5 pounds of candy	I’m sure we’ll gain more before the holidays are over!	At least 15 pounds. Then guess what my resolution will be?!	1	2	2	Z	11	2	2	11	1	Z	5	2	Z
FT_0490	So how much candy did everyone eat this halloween?	I think I ate my weight in candy! Certainly don’t need it (pats stomach)	I ate way too much. I’ve been trying to lose weight for 10 years it seems.	Man we’re getting old! We’re talking about weight and the state of our economy.	3	2	1	Z	11	2	1	11	1	Z	5	2	Z
FT_0491	Oh my gosh look at all this ice cream! Tis the season for weight gain!	Sure is! That’s why losing weight is the number 1 New Year’s resolution.	Got that right! Time to put on some turkey, mashed potatoes, pie and ice cream weight	Z	3	2	2	Z	11	1	2	11	1	Z	Z	1	2
FT_0492	I have been on a diet all year for this day.	Is this al the food we get or is there free seconds?	i hope it’s not all! I’m ready to eat all the weight I lost	Z	3	2	2	Z	11	2	2	11	1	Z	1	Z	Z
FT_0493	So how much weight did you gain for Thanksgiving?	Oh boy. Too much that I’ll never get off!	Yeah that comes with age too.	Tell me about it. Weight gain - I don’t fight it anymore. Just keep eating!	3	3	1	Z	11	3	1	2	15	9	5	2	Z
FT_0494	Did you know I lost three pounds over the holiday weekend?	You did? That’s awesome! Probably the first time anyone has ever said that.	I avoided the rolls and desserts. So hard! Plus I went to 2 Thanksgivings.	Go you!	3	3	1	Z	11	1	2	11	15	5	4	1	2
